# Supplementary material for: Pesticide Contamination in the Hair of Children From Colonia San Juan, a Rural Community in Paraguay
Source: Drug Test Anal. 2025 Dec 26;18(3):354–69. doi: 10.1002/dta.70020 (PMC12983054; doi:10.1002/dta.70020)
Supplement: Supplementary file 1 — Table S1: Validation parameters of the methodology used for hair analysis [file DTA-18-354-s001.xlsx]

## Sheet: Sheet1
	Table S1. Validation parameters of the methodology used for hair analysis
		R2	LOQ (pg/mg)		Accuracy (% of target)						Variability (%)						Recovery (%)
					Intra batch						Intra batch						(n = 5)
					(n = 5)						(n = 5)
	Compound				LOQ	level 1a	level 2b	level 3c	level 4d		LOQ	level 1a	level 2b	level 3c	level 4d		level 2b	level 3c	level 4d
	Chlormequat	0.97804	0.1		N.A.	91	124	118	94		18	22	2	7	19		199	116	100
	2-Isopropyl-4-methyl-6-hydroxypyrimidine (IMPy)	0.997966	0.7		N.A.	51	93	96	102		10	10	5	4	3		91	95	111
	3,4-Dichloroaniline (2nd peak)	0.993501	5		118	N.D.	191	110	103		13	N.D.	13	8	3		129	79	93
	Methomyl	0.993388	0.1		80	80	92	91	103		9	9	13	9	9		117	111	125
	Fenuron	0.996845	2		120	N.D.	140	98	101		9	N.D.	7	10	4		27	24	29
	Crimidine	0.994057	0.5		83	N.D.	85	87	104		11	N.D.	10	7	3		46	43	45
	Atrazine desethyl	0.998506	5		118	N.D.	176	112	100		4	N.D.	8	2	3		185	218	185
	Carbendazim	0.998687	0.7		N.A.	96	100	98	101		3	2	2	4	4		124	108	119
	Pyrimethanil	0.998581	0.2		122	N.D.	103	95	102		12	N.D.	3	5	3		91	78	135
	Simazine	0.999524	0.5		121	166	116	103	100		9	18	6	4	1		275	251	211
	Carbaryl	0.986856	0.5		118	N.D.	113	109	99		18	N.D.	4	12	13		115	118	131
	Thiabendazole	0.999396	0.3		N.A.	108	102	99	101		6	2	1	4	2		120	104	118
	Dinotefuran	0.991643	0.5		94	N.D.	91	91	104		13	N.D.	10	6	11		106	110	142
	Metamitron	0.99536	1		123	N.D.	123	94	101		7	N.D.	7	6	7		112	116	146
	Isoproturon	0.997871	0.5		122	203	112	97	101		7	26	8	9	3		15	17	20
	Promecarb	0.993935	0.1		97	97	100	102	101		10	10	14	14	7		138	128	174
	Propoxur	0.998287	0.3		N.A.	69	98	97	102		8	8	7	6	3		144	122	164
	Chlortoluron	0.992865	0.2		110	N.D.	103	105	101		6	N.D.	11	6	10		23	22	30
	Metribuzin	0.994038	1		97	N.D.	97	97	104		23	N.D.	23	5	5		74	73	94
	Monolinuron	0.983747	0.5		115	N.D.	108	106	100		17	N.D.	15	10	14		106	102	127
	Dimethylaminosulfotoluidine (DMST)	0.994342	0.2		N.A.	97	91	103	102		19	17	16	12	6		87	83	93
	Atrazine	0.99915	0.5		106	N.D.	103	101	101		6	N.D.	6	5	2		255	270	235
	Chloridazon	0.992775	0.2		101	N.D.	101	88	106		11	N.D.	5	5	4		111	91	120
	Methabenzthiazuron	0.996859	0.1		122	122	90	101	99		10	10	12	11	4		127	123	140
	Carbofuran	0.997828	0.2		122	N.D.	101	99	102		10	N.D.	2	6	5		123	118	150
	Acetamiprid	0.996106	1		97	N.D.	97	97	101		13	N.D.	13	14	6		365	108	1602
	Cyprodinil	0.998362	1		119	N.D.	119	101	101		9	N.D.	9	6	2		97	94	169
	Metoxuron	0.997524	1		97	N.D.	97	100	101		15	N.D.	15	7	3		9	11	13
	Sebuthylazine	0.993087	0.1		101	101	86	85	106		21	21	4	6	3		281	261	250
	Terbuthylazine	0.984499	0.1		119	119	99	85	111		4	4	8	11	6		351	344	362
	Dimethoate	0.998736	0.1		102	102	95	99	101		8	8	8	8	2		126	119	136
	Propazine	0.997644	0.5		105	153	107	98	104		6	12	7	7	2		323	323	288
	Diuron	0.996678	1		117	N.D.	117	100	101		8	N.D.	8	5	6		54	44	58
	Lenacil	0.998768	0.8		N.A.	123	95	99	101		10	8	8	4	2		97	85	102
	Oxamyl	0.994378	0.2		118	N.D.	112	97	102		22	N.D.	11	11	8		104	90	109
	Prometryn	0.99317	0.1		100	100	97	96	52		4	4	3	4	16		122	108	114
	Terbutryn	0.991333	0.2		N.A.	103	101	96	62		5	3	6	5	16		137	109	114
	Linuron	0.992819	0.5		124	N.D.	107	106	100		22	N.D.	23	11	8		127	120	143
	Clothianidin	0.998231	0.5		108	N.D.	103	98	99		12	N.D.	12	4	2		122	116	123
	Prosulfocarb	0.991104	0.5		N.A.	130	117	103	104		6	7	9	7	8		165	169	222
	Thiacloprid	0.993169	1		124	N.D.	124	98	99		9	N.D.	9	13	9		218	127	1717
	Imidacloprid	0.997639	0.5		109	147	111	100	101		6	14	3	11	5		113	117	127
	Propyzamide	0.991559	0.5		110	N.D.	112	106	85		18	N.D.	10	9	8		169	150	157
	Dimethachlor	0.973408	0.5		123	188	101	110	99		17	13	17	9	21		112	113	138
	Metobromuron	0.992343	0.2		121	126	107	112	102		12	19	12	6	14		113	107	121
	Aclonifen	0.945469	50		114	N.D.	N.D.	N.D.	107		4	N.D.	N.D.	N.D.	10		-	-	153
	Alachlor	0.995239	0.5		94	N.D.	102	103	99		12	N.D.	9	8	9		149	149	151
	Metazachlor	0.995626	0.01		N.A.	96	121	106	95		7	9	5	5	3		129	126	126
	Pendimethalin	0.994359	2		110	N.D.	137	100	104		12	N.D.	19	6	7		88	99	129
	Penconazole	0.996703	0.1		100	100	122	95	102		23	23	5	5	6		168	166	197
	Metolachlor	0.995527	0.03		N.A.	87	123	111	98		14	8	5	7	5		126	129	141
	Myclobutanil	0.994296	1		117	203	117	100	75		5	7	5	6	24		146	136	128
	Chloroxuron	0.986226	1		88	N.D.	88	97	105		15	N.D.	15	8	10		17	18	24
	Thiamethoxam	0.997644	0.2		N.A.	92	99	93	101		8	10	9	4	5		130	120	140
	Cyproconazole	0.999017	0.5		117	172	112	99	101		3	8	2	5	3		150	143	173
	Triadimenol I (first peak)	0.981022	2		100	N.D.	N.D.	123	99		21	N.D.	N.D.	10	15		-	137	143
	Imazalil	0.994059	5		108	N.D.	N.D.	95	101		10	N.D.	N.D.	11	5		-	56	128
	Fenhexamid	0.986576	5		122	N.D.	136	112	101		12	N.D.	17	10	12		60	52	68
	Fenoxycarb	0.990332	1		76	N.D.	76	88	103		21	N.D.	21	12	10		177	158	206
	Tebuconazole	0.995562	1		78	N.D.	78	85	102		19	N.D.	19	6	6		120	145	185
	Kresoxim-methyl	0.990294	1		93	N.D.	93	112	96		15	N.D.	15	9	5		136	143	168
	Flusilazole	0.997092	0.1		119	119	102	99	102		24	24	4	5	6		126	132	187
	Iprovalicarb	0.973304	1		124	320	124	121	97		7	16	7	7	21		133	130	130
	Iprodione	0.992216	5		87	N.D.	N.D.	94	97		14	N.D.	N.D.	13	8		-	152	156
	Epoxiconazole	0.997942	0.1		N.A.	78	118	105	100		8	15	6	9	3		139	152	156
	Fenarimol	0.997442	0.2		100	134	113	96	103		23	26	3	8	3		261	219	216
	Zoxamide	0.989777	0.1		125	125	100	102	100		19	19	11	7	12		141	146	185
	Fenbuconazole	0.995979	1		83	N.D.	83	94	100		17	N.D.	17	8	7		164	154	192
	Bitertanol	0.973774	5		77	N.D.	67	76	114		20	N.D.	49	18	23		266	170	243
	Propiconazole	0.996795	0.7		N.A.	114	132	104	100		10	13	5	5	2		170	155	179
	Boscalid	0.99016	0.5		124	212	118	104	82		13	35	5	7	11		139	140	153
	Oxadiazon	0.979868	5		103	N.D.	N.D.	90	104		20	N.D.	N.D.	17	11		-	149	242
	Propargite	0.980449	5		96	N.D.	N.D.	89	147		13	N.D.	N.D.	14	5		-	476	650
	Tetraconazole	0.997355	2		120	N.D.	160	112	101		7	N.D.	21	5	4		140	158	179
	Prochloraz	0.992574	0.1		N.A.	97	113	85	107		15	17	9	9	4		159	139	191
	Pyraclostrobin	0.995282	0.02		N.A.	90	119	105	103		12	5	3	4	5		188	181	232
	Diflufenican	0.996072	0,1+0,1		122	122	104	104	102		9	9	3	6	7		164	159	147
	Azoxystrobin	0.975803	0.2		N.A.	118	79	86	119		10	8	16	13	15		500	341	480
	Difenoconazole	0.998607	0.1		121	121	101	99	101		6	6	7	6	4		168	180	245
	Trifloxystrobin	0.993991	0.1		99	99	123	109	101		4	4	6	6	8		179	178	216
	Indoxacarbe	0.995581	0.1		N.A.	104	118	110	98		8	13	10	6	5		186	183	218
	Spinosyn A	0.94681	0.75		116	N.D.	116	81	116		23	N.D.	23	10	16		1382	716	932
	2-Methyl-4-chlorophenoxyacetic acid (2,4-MCPA)	0.996723	2		118	N.D.	106	98	101		15	N.D.	26	9	4		87	116	127
	1-(3,4-Dichlorophenyl)urea	0.972934	5		92	N.D.	162	83	124		16	N.D.	32	17	25		115	86	109
	Mecoprop	0.992971	2		92	N.D.	N.D.	92	99		15	N.D.	N.D.	16	8		N.D.	113	130
	1-(3,4-Dichlorophenyl)-3-methylurea	0.988242	0,1+0,5		111	119	106	105	100		18	45	16	8	13		55	57	67
	2,4-Dichlorophenoxyacetic acid (2,4-D)	0.992498	2			N.D.	94	90	101		22	N.D.	35	8	9		125	125	135
	Bisphenol S	0.964364	9		N.A.	1444	109	92	103		5	7	15	6	11		109	109	120
	Fipronil	0.959278	2		123	N.D.	121	133	98		9	N.D.	25	6	23		153	138	132
	Fipronil sulfone	0.979363	0,1+0,5		115	113	123	119	101		16	34	11	9	16		150	165	185
	α-HCH	0.9991	0.2		103	101	96	96	103		13	36	10	5	5		107	123	111
	β-HCH	0.996	0.5		116	N.D.	105	97	100		18	N.D.	13	10	9		132	132	113
	γ-HCH	0.9978	0.35		N.A.	99	105	98	102		13	12	7	3	1		120	126	116
	δ-HCH	0.9964	0.5		93	N.D.	84	95	102		24	N.D.	14	9	4		107	109	110
	ε-HCH	0.9968	0.5		83	N.D.	102	90	102		24	N.D.	14	3	4		117	120	118
	o,p'-DDE	0.9936	0.5		99	N.D.	109	94	103		24	N.D.	18	11	4		122	123	115
	p,p’-DDE	0.9928	5		99	N.D.	N.D.	87	105		19	N.D.	N.D.	10	6		114	117	112
	o,p'-DDD	0.9683	5		98	N.D.	N.D.	92	105		25	N.D.	N.D.	18	13		124	139	120
	p,p'-DDD	0.9914	2		89	N.D.	N.D.	92	104		15	N.D.	N.D.	13	8		N.D.	122	118
	o,p'-DDT	0.9931	2		88	N.D.	N.D.	93	106		22	N.D.	N.D.	13	8		N.D.	122	122
	p,p'-DDT	0.9973	0,33+0,5		112	66	109	106	100		16	52	7	3	3		116	118	113
	aldrin	0.9704	0.5		99	N.D.	112	96	100		23	N.D.	9	21	17		79	70	68
	isodrin	0.9703	0.5		102	N.D.	82	97	106		20	N.D.	19	20	15		67	69	78
	dieldrin	0.9939	0.2		102	N.D.	103	100	104		23	N.D.	15	6	5		125	128	123
	endrin	0.9929	1		107	N.D.	107	95	105		16	N.D.	16	12	3		135	132	121
	α-endosulfan	0.9948	0.12		N.A.	62	109	106	93		18	13	7	8	8		119	125	124
	β-endosulfan	0.9971	0.2		N.A.	39	99	95	102		7	8	13	8	6		122	121	128
	heptachlor	0.9968	0.5		109	N.D.	104	99	101		5	N.D.	8	5	3		121	129	128
	heptachlor exo epoxide	0.9955	2		95	N.D.	79	103	104		16	N.D.	20	6	6		122	128	117
	heptachlor endo epoxide	0.993	1		83	N.D.	83	101	103		14	N.D.	14	8	6		109	130	118
	trans-chlordane	0.9958	0.1		96	96	78	109	103		18	18	12	9	6		127	127	118
	cis-chlordane	0.997	1		78	N.D.	78	109	103		12	N.D.	12	9	6		135	133	120
	oxy-chlordane	0.99	1		76	N.D.	76	106	105		7	N.D.	7	8	5		137	135	121
	PCP	0.9831	4.6		N.A.	121	55	94	102		12	9	8	4	3		N.A.	123	113
	hexachlorobenzene	0.9958	0.12		N.A.	116	105	102	96		4	4	7	10	8		123	126	114
	DMP	0.9575	0.5		N.A.	5	70	43	102		25	6	13	22	11		15	16	12
	DMTP	0.9785	0.5		N.A.	-35	77	80	99		23	18	7	7	7		66	46	43
	DMDTP	0.979	1.3		N.A.	-98	10	81	99		20	20	15	4	13		19	21	24
	DEP	0.9433	5.5		N.A.	-457	-115	65	96		22	14	8	14	15		51	51	69
	DETP	0.9938	1.5		N.A.	92	64	103	93		22	16	3	6	10		87	70	77
	TCPy	0.9538	0.8		N.A.	41	77	110	91		8	14	8	12	15		103	105	94
	PNP	0.974	8		N.A.	-331	3	79	103		3	4	4	3	5		90	93	115
	3Me4NP	0.9982	0.8		N.A.	82	99	99	102		4	0	2	3	10		100	113	111
	cyhalothrin	0.9809	0.5		84	64	90	89	103		23	31	20	16	10		136	128	116
	permethrin	0.9725	5		88	N.D.	88	89	101		23	N.D.	23	19	13		95	144	118
	cypermethrin	0.9725	0.4		81	81	96	97	100		14	14	13	11	14		120	126	116
	fenvalerate	0.9852	0.3		87	87	92	96	98		25	25	16	11	3		111	126	112
	deltamethrin	0.9716	4		84	N.D.	84	99	97		24	N.D.	24	17	12		112	121	109
	cyhalothrin	0.9988	0.5		121	N.D.	112	97	103		10	N.D.	15	5	7		96	109	100
	permethrin	0.9919	5		75	N.D.	75	105	104		17	N.D.	17	18	3		107	104	98
	cypermethrin	0.9966	0.4		123	123	122	108	108		8	8	6	8	21		136	117	102
	fenvalerate	0.9975	0.3		89	89	97	95	100		8	8	10	5	4		184	129	117
	deltamethrin	0.9983	0.4		99	99	99	94	98		19	19	4	8	6		181	128	118
	2-ClBA	0.993	0.1		N.A.	101	90	96	95		13	9	6	8	10		123	125	121
	Br2CA	0.9944	0.1		108	108	107	100	90		25	25	6	6	15		129	122	116
	Cl2CA	0.9686	1.3		N.A.	204	142	124	94		7	5	18	16	13		108	115	118
	ClCF3CA	0.9805	0.15		N.A.	88	79	103	84		8	16	17	9	13		102	110	83
	4F3PBA	0.9893	0.1		N.A.	92	102	103	94		10	5	8	12	18		118	136	117
	3-PBA	0.9993	0.7		N.A.	64	95	96	101		2	2	3	2	1		130	135	120
	PCB 101	0.978	5		108	N.D.	N.D.	100	92		9	N.D.	N.D.	20	12		N.D.	120	123
	PCB 153	0.9848	0.8		N.A.	98	73	107	97		16	22	15	11	20		142	125	110
	PCB 138	0.9783	1.3		N.A.	-161	40	147	97		13	24	22	9	15		121	114	109
	PCB 180	0.9775	1+1		97	N.D.	97	92	94		19	N.D.	19	18	15		107	121	110
	trifluralin	0.9922	0.02		N.A.	106	100	105	104		25	7	7	4	4		79	82	78
	oxadiazon	0.9882	0.1		85	85	107	95	106		22	22	16	11	7		132	123	119
	fipronil	0.9966	0.22		N.A.	90	122	82	105		21	13	5	12	7		117	114	114
	fipronil sulfone	0.9956	0.32		N.A.	80	98	95	97		10	4	5	8	12		116	118	121
	diflufenican	0.9949	0.1		85	85	105	97	99		18	18	7	8	4		115	119	116
	propiconazole (2nd peak)	0.9858	5		100	N.D.	N.D.	104	103		11	N.D.	N.D.	13	4		115	119	120
	N.D. : Not determined
	N.A. : Accuracy Not Applicable
